# Supplementary material for: Discovering Plum, Watermelon and Grape Cultivars Founded in a Middle Age Site of Sassari (Sardinia, Italy) through a Computer Image Analysis Approach
Source: Plants (Basel). 2022 Apr 16;11(8):1089. doi: 10.3390/plants11081089 (PMC9030421; doi:10.3390/plants11081089)
Supplement: Supplementary file 1 [file plants-11-01089-s001.zip › Table S1.xlsx]

## Sheet: Prunus
Table S1: General inventory of Prunus domestica. I: Istituto di Scienze delle Produzioni Alimentari (ISPA)
Code	Variety name	Country	Locality	Origin	Fruit-stones amount
Prunus domestica
CAD	Cariadogia	Italy	Alghero	I	96
CAR	Cariasina	Italy	Medio Campidano	I	39
COL	Columbu	Italy	Laconi	I	60
COR	Coru	Italy	Laconi	I	79
CRO	Croccorighedda	Italy	Laconi	I	98
BON	Bonarcado	Italy	Bonarcado	I	99
DOR	Dore	Italy	Alghero	I	23
GIB	Gialla di Bosa	Italy	Bosa	I	99
LA2	Laconi B	Italy	Laconi	I	99
LA4	Laconi E	Italy	Laconi	I	30
LA5	Laconi F	Italy	Laconi	I	30
LIM	Limuninca	Italy	Sassari	I	30
MEL	Meloni	Italy	Gonnosfanadiga	I	60
LAR	Laconi Rosata	Italy	Laconi	I	25
NES	Nera Sarda	Italy	Bosa	I	69
LA3	Ollanu de Ou	Italy	Laconi	I	72
PAR	Paradisu	Italy	Laconi	I	15
SAE	Sant'Elia	Italy	Nuoro	I	29
SBO	Sanguigna di Bosa	Italy	Bosa	I	100
SIG	Sighera	Italy	Gonnosfanadiga	I	99
SAG	San Giovanni	Italy	Oristano	I	39
