# Supplementary material for: Discovering Plum, Watermelon and Grape Cultivars Founded in a Middle Age Site of Sassari (Sardinia, Italy) through a Computer Image Analysis Approach
Source: Plants (Basel). 2022 Apr 16;11(8):1089. doi: 10.3390/plants11081089 (PMC9030421; doi:10.3390/plants11081089)
Supplement: Supplementary file 1 [file plants-11-01089-s001.zip › Table S2.xlsx]

## Sheet: Foglio1
Table S2: General inventory of Citrullus. C: Comav Germplasm Bank; BG-SAR: Sardinia Ggermplasm Bank; S= Sassari University; B: Bari Germplasm Bank; A: Agenzia per la Ricerca in Agricoltura Regione Sardegna (AGRIS)
Code	Variety name	Country	Locality	Origin	Seed amount
Citrullus colocynthis
CyAF82	-	Afghanistan	-	C	89
CyDZ33	-	Algeria	Ighil, Béchar	C	100
CyDZ34	-	Algeria	Ighil, Béchar	C	91
CyDZ81	-	Algeria	Ighil, Béchar	C	110
CyES49	Citruyus	Spain	Murcia	C	95
CyES72	Coloquíntida	Spain	Almería	C	91
CyES99	Coloquíntida	Spain	Arona, Tenerife	C	86
CyIT01	Cocomero amaro	Italy	Cagliari, Sardinia	BG-SAR	100
CyIT59	Coloquintide	Italy	-	C	99
CyMA4	-	Morocco	G. del Todra, Tinghir	C	106
CyZA83	-	South Africa	-	C	72
Citrullus lanatus var. lanatus
LnAO22	-	Angola	Namibe	C	104
LnAO53	-	Angola	Luanda	C	75
LnAO55	-	Angola	Luanda	C	68
LnDZ25	-	Algeria	Mostaganem	C	85
LnDZ59	-	Algeria	Ammes, Béchar	C	94
LnDZ78	-	Algeria	Mostefa Ben Brahim	C	78
LnES51	sandía de Rota	Spain	Rota, Cádiz	C	89
LnES62	sandía inverniza	Spain	Moraleda, Granada	C	78
LnES65	sandía de verano	Spain	Huelva	C	74
LnES81	sandía de pinyol blanc	Spain	Mallorca	C	65
LnGR32	karpusi	Greece	Navplion, Argolide	C	97
LnITS1	sindria bianca	Italy	Benetutti, Sardinia	S	100
LnITS2	sindria	Italy	Carloforte, Sardinia	A	100
LnITS3	sindria gialla	Italy	Sant'Antioco, Sardinia	S	100
LnITS4	sindria	Italy	Gonnos, Sardinia	A	100
LnITS5	sindria niedda	Italy	Benetutti, Sardinia	S	100
LnKZ81	-	Kyrgyzstan	Dzho, Lenin	C	89
LnMA3	-	Morocco	-	C	91
LnSY93	-	Syria	Damasco	C	45
LnUZ78	-	Uzbekistan	Salar	C	80
Citrullus lanatus var. citroides
LcAO08	-	Angola	Humpata, Huila	C	79
LcES64	Sandía para mermeladas	Spain	Casas Altas, Valencia	C	81
LcES67	Sandía para mermeladas	Spain	Ademuz, Valencia	C	86
LcFR01	Pastèque à confiture	France	Corsica	B	120
LcFR02	Pastèque à confiture	France	Corsica	B	121
