# Supplementary material for: Discovering Plum, Watermelon and Grape Cultivars Founded in a Middle Age Site of Sassari (Sardinia, Italy) through a Computer Image Analysis Approach
Source: Plants (Basel). 2022 Apr 16;11(8):1089. doi: 10.3390/plants11081089 (PMC9030421; doi:10.3390/plants11081089)
Supplement: Supplementary file 1 [file plants-11-01089-s001.zip › Table S3.xlsx]

## Sheet: Foglio1
Table S3: General inventory of Vitis vinifera subsp. vinifera. A: Agenzia per la Ricerca in Agricoltura Regione Sardegna (AGRIS), CR: CRA-VIT (Agricultural Research Council—Viticulture Research Centre ), CI: CIEF (Centro para la Investigación y la Experimentación Forestal).
Variety name	Country	Origin	Grape colour	Seed amount
Vernaccia	Sardinia - Italy	A	W	100
Licronaxiu	Sardinia - Italy	A	B	100
Corniola	Sardinia - Italy	A	W	100
Galoppu	Sardinia - Italy	A	W	99
Malvasia di Sardegna	Sardinia - Italy	A	W	100
Remungiau di Serri	Sardinia - Italy	A	W	124
Tittiacca di Gonnos	Sardinia - Italy	A	W	99
Vedele	Sardinia - Italy	A	W	99
Arvesiniadu	Sardinia - Italy	A	W	99
Nasco Argiolas	Sardinia - Italy	A	W	100
Apesorgia bianca	Sardinia - Italy	A	W	99
Argu Mannu	Sardinia - Italy	A	W	100
Codronisca	Sardinia - Italy	A	W	100
Cuccuau di Ula	Sardinia - Italy	A	W	101
Gabriella di Serramanna	Sardinia - Italy	A	W	100
Mora Bianca di Sini	Sardinia - Italy	A	W	99
Nuragus	Sardinia - Italy	A	W	63
Semidano	Sardinia - Italy	A	W	100
Sinnidanu	Sardinia - Italy	A	W	99
Granatza	Sardinia - Italy	A	B	100
Alvarega	Sardinia - Italy	A	W	100
Bianca Addosa	Sardinia - Italy	A	W	99
Retagliado Bianco	Sardinia - Italy	A	W	101
Moscato giallo	Sardinia - Italy	A	W	99
Nieddu pedra serra	Sardinia - Italy	A	B	101
Pascale	Sardinia - Italy	A	B	100
Remungiau	Sardinia - Italy	A	W	100
Gregu Nieddu	Sardinia - Italy	A	B	101
Apesorgia nera	Sardinia - Italy	A	B	101
Bovale Mannu	Sardinia - Italy	A	B	100
Caricagiola	Sardinia - Italy	A	B	99
Girò	Sardinia - Italy	A	B	102
Nieddera	Sardinia - Italy	A	B	100
Moscatello nero di Seulo	Sardinia - Italy	A	B	97
Giro di Bosa	Sardinia - Italy	A	B	100
Axina furistera	Sardinia - Italy	A	B	100
Cannonanu	Sardinia - Italy	A	B	86
Fiudedda di Sini	Sardinia - Italy	A	B	100
Niedda Carta Seulo	Sardinia - Italy	A	B	100
Nera di Bosa	Sardinia - Italy	A	B	100
Nieddu Mannu	Sardinia - Italy	A	B	100
Salude e Passa	Sardinia - Italy	A	B	100
Medrulinu	Sardinia - Italy	A	B	100
Muristellu	Sardinia - Italy	A	B	100
Monica Nera	Sardinia - Italy	A	B	100
Axina de tres bias	Sardinia - Italy	A	B	100
Carignan	Sardinia - Italy	A	W	100
Mara Bianca	Sardinia - Italy	A	W	97
Moscatello	Sardinia - Italy	A	W	101
Nuragus Arrubiu	Sardinia - Italy	A	W	100
Saluda e Passa	Sardinia - Italy	A	B	100
Bracciola Nera	Tuscany - Italy	CR	B	100
Canaiolo Bianco	Tuscany - Italy	CR	W	100
Canaiolo Nero	Tuscany - Italy	CR	B	100
Livornese Bianca	Tuscany - Italy	CR	W	100
Abrusco	Tuscany - Italy	CR	B	100
Aleatico	Tuscany - Italy	CR	B	100
Barsaglina	Tuscany - Italy	CR	B	100
Bonamico	Tuscany - Italy	CR	B	100
Ciliegiolo	Tuscany - Italy	CR	B	100
Colombana Nera	Tuscany - Italy	CR	B	100
Foglia Tonda	Tuscany - Italy	CR	B	100
Malvasia Bianca Lunga	Tuscany - Italy	CR	W	100
Mammolo	Tuscany - Italy	CR	B	100
Mazzese	Tuscany - Italy	CR	B	100
Vermentino nero	Tuscany - Italy	CR	B	100
Vernaccia S. Giminiano	Tuscany - Italy	CR	W	100
Bianchetta Genovese	Liguria - Italy	CR	W	100
Lumassina	Liguria - Italy	CR	W	100
Rossese	Liguria - Italy	CR	B	100
Xarel Lo	Catalonia - Spain	CR	W	100
Parellada	Catalonia - Spain	CR	W	100
Malvasia de Sitges	Catalonia - Spain	CR	W	100
Macabeo	Catalonia - Spain	CI	W	100
Sumoll	Catalonia - Spain	CI	B	100
Garnacha	Catalonia - Spain	CI	B	100
Monastrell	Catalonia - Spain	CI	B	100
Ull de Llebre	Catalonia - Spain	CI	B	100
51 autochthonous traditional cultivars of Vitis vinifera L. subsp. vinifera from Sardinia, 16 cultivars from Tuscany, six cultivars from Liguria and eight cultivars from Catalonia (Spain) (SM3).
